# Supplementary material for: Antidiabetic GLP-1 Receptor Agonists Have Neuroprotective Properties in Experimental Animal Models of Alzheimer’s Disease
Source: Pharmaceuticals (Basel). 2025 Apr 23;18(5):614. doi: 10.3390/ph18050614 (PMC12114801; doi:10.3390/ph18050614)
Supplement: Supplementary file 1 [file pharmaceuticals-18-00614-s001.zip]

Archive with 1 entries (1 files):
- pharmaceuticals-3515999-supplementary.pdf
